# Supplementary material for: Molecular Characterization and Antibiotic Resistance of Avian Pathogenic Escherichia coli (APEC) Isolates from Broiler Chickens in Algeria
Source: Animals (Basel). 2025 Nov 18;15(22):3324. doi: 10.3390/ani15223324 (PMC12649612; doi:10.3390/ani15223324)
Supplement: Supplementary file 1 [file animals-15-03324-s001.zip]

Archive with 1 entries (1 files):
- animals-3973200-supplementary.xlsx
