# Supplementary material for: Molecular Characterization and Antibiotic Resistance of Avian Pathogenic Escherichia coli (APEC) Isolates from Broiler Chickens in Algeria
Source: Animals (Basel). 2025 Nov 18;15(22):3324. doi: 10.3390/ani15223324 (PMC12649612; doi:10.3390/ani15223324)
Supplement: Supplementary file 1 [file animals-15-03324-s001.zip › animals-3973200-supplementary.xlsx]

## Sheet: Table S1
	Table S1. PCR Primers Used to Detect Virulence and O-antigen Genes in APEC
Gene category	Target gene	Primer sequences (5’-3’)	Description	Size of PCR products (bp)	Reference
virulence genes	fimC	GCCGATGGTGTAAAGGATGG	Type Ⅰ fimbriae	475 bp	[26]
		GGGTAAGTGCGCCATAATCA
	papC	GCTGATATCACGCAGTCAGT	Pilus associated with pyelonephritis	768 bp	[26]
		GTCAACAAGAAGACGTGTTCC
	tsh	GTCTGTCAGACGTCTGTGTTTC	Temperature-sensitive haemagglutinin	598 bp	[26]
		ATAGGATGACAGGCTACCGAC
	mat	CGACCTGGTCAGCAACAGCC	Meningitis-associated and temperature-regulated fimbriae	238 bp	[26]
		TCCACGCCCACATTCAGTGT
	aatA	CATAGGCGTTTCTCTTTCCGAT	APEC autotransporter adhesin	1226 bp	[29]
		CCTGTCGTTCATACAGATTCGTT
	ibeA	GTATGACGGTGGGAACAAGAG	Invasion of brain endothelium	321 bp	[26]
		TGGCAATAGCAGCGGCAGTC
	ibeB	GTTCTCACTCAGCCAGAACG	Invasion of brain endothelium	1172 bp	[26]
		CATCCAGCACTTCCAGATAAC
	yijP	TGGCTTGATTCTGCATCCGAT	Invasion of brain endothelium	517 bp	[26]
		CATCGTCTGCTGGTTGGTGAT
	vat	TCCATGCTTCAACGTCTCAGAG	Vacuolating autotransporter toxin	939 bp	[26]
		CTGTTGTCAGTGTCGTGAACG
	iss	ATCACATAGGATTCTGCCG	Increased serum survival	309 bp	[26]
		CAGCGGAGTATAGATGCCA
	cva/cvi	TCCAAGCGGACCCCTTATAG	Structural genes of colicin V operon	598 bp	[28]
		CGCAGCATAGTTCCATGCT
	ompA	AGCTATCGCGATTGCAGTG	Outer membrane protein	919 bp	[26]
		GGTGTTGCCAGTAACCGG
	neuC	GGTGGTACATTCCGGGATGTC	K1 capsular polysaccharide	792 bp	[26]
		CATGGTGGTGAAAAGACATTAGC
	chuA	GACGAACCAACGGTCAGGAT	Heme receptor gene (E. coli haem utilisation)	278 bp	[28]
		TGCCGCCAGTACCAAAGACA
	fyuA	ATGTGAAACTGCGTCTGGCG	Ferric yersinia uptake (yersiniabactin receptor)	728 bp	[26]
		CGCAGTAGGCACGATGTTGTA
	irp2	CTGATGAACTCACTCGCTATCC	Iron-repressible protein (yersiniabactin)	440 bp	[26]
		AGCATCTCCTGGCTCTGCTC
	iucD	GAAGCATATGACACAATCCTG	Aerobactin synthesis	613 bp	[26]
		CAGAGTGAAGTCATCACGCAC
	iroN	CCTCCGACGATGATAATGACG	Siderophore (salmochelin) receptor	866 bp	[26]
		GATACCATTATGCGTAATGCC
	iha	TAGTGCGTTGGGTTATCGCTC	iron-regulated gene homologue adhesin	609 bp	[28]
		AAGCCAGAGTGGTTATTCGC
	cnf1/2	TCGTTATAAAATCAAACAGTG	Cytotoxic necrotizing factor	446 bp	[28]
		CTTTACAATATTGACATGCTG
	stx1	TGTCGCATAGTGGAACCTCA	Shiga toxin 1	655 bp	[30]
		TGCGCACTGAGAAGAAGAGA
	f17b	CTGATAAGCGATGGTGTAATTAAC	F17 fimbrial adhesin	323 bp	[31]
		CAACTAACGGGATGTACAGTTTC
	hlyA	GTCCATTGCCGATAAGTTT	alpha-hemolysin	352 bp	[28]
		AAGTAATTTTTGCCGTGTTTT
	STb	TGTCTTTTTCACCTTTCGCTC	Heat-stable enterotoxin b	171 bp	[32]
		CGGTACAAGCAGGATTACAACAC
	LT	GAACAGGAGGTTTCTGCGTTAGGTG	Heat-labile toxin	655 bp	[32]
		CTTTCAATGGCTTTTTTTTGGGAGTC
	STa	CCTCTTTTAGYCAGACARCTGAATCA	Heat-stable enterotoxin a	157 bp	[32]
		CAGGCAGGATTACAACAAAGTTCACAG
	stx2	CCATGACAACGGACAGCAGTT	Shiga toxin 2	780 bp	[30]
		CCTGTCAACTGAGCACTTTG
	eae	GGTGAAACTGTTGCCGATCT	Intimin	1382 bp	[30]
		TTGCCATTACGGTCATAGGCG
	f17c	CTGATAAGCGATGGTGTAATTAAC	F17 fimbrial adhesin	416 bp	[31]
		GCAGGAACCGCTCCCTTGGC
	afa/draB	TAAGGAAGTGAAGGAGCGTG	Afimbrial/Dr antigen-specific adhesin	810 bp	[28]
		CCAGTAACTGTCCGTGACA
	crlA	TTTCGATTGTCTGGCTGTATG	Curli fibre gene	250 bp	[27]
		CTTCAGATTCAGCGTCGTC
O-antigen genes	wekO-O1	CGATGTTGAGCGCAAGGTTG	Serotype O1	263 bp	[24]
		CATTAGGTGTCTCTGGCACG
	wekS-O2	CGATGTTGAGCGCAAGGTTG	Serotype O2	355 bp	[24]
		GATAAGGAATGCACATCGCC
	wekW-O18	CGATGTTGAGCGCAAGGTTG	Serotype O18	459 bp	[24]
		AGAAGCATTGAGCTGTGGAC
	wzx-O78	CGATGTTGAGCGCAAGGTTG	Serotype O78	623 bp	[24]
		TAGGTATTCCTGTTGCGGAG
	wzm-O8	CAGGCACGCTATCAAACTAG	Serotype O8	208 bp	[25]
		CGCTCTGACCTTTATCCAGCA
	wzt-O9	GTACGTTACTGAAGCTGCTG	Serotype O9	326 bp	[25]
		GAGCGCTTCATCGACGATCA
	wzy-O149	GGTGCAGATACTCAGAACTA	Serotype O149	503 bp	[25]
		CAAGGCACAACATCTAGAAT
	wzy-O157	ATCGTGAACTGGGAGCTAAAG	Serotype O157	664 bp	[25]
		CTCCCATGTCTCCAAATACT

## Sheet: Table S2
Table S2. Serotyping Results of APEC Isolates
Serotypes	No. of positive	Percent (%)
O1	0	0
O2	0	0
O78	11	11.2245
O8	2	2.04082
O9	1	1.02041
O149	0	0
O157	20	20.4082
Non-typeable	64	65.3061
Total	98	100

## Sheet: Table S3
Table S3. Distribution of Phylogenetic Groups Among APEC Isolates
Phylogenetic groups	No. of positive	Percent (%)
A	12	12.2449
B1	43	43.8776
B2	2	2.04082
C	29	29.5918
D	0	0
E	7	7.14286
F	5	5.10204
Clade I	0	0
Total	98	100

## Sheet: Table S4
Table S4. Frequencies of virulence genes in the 98 APEC isolates
Genes	No. of positive	Percent (%)
crlA	98	100
mat	98	100
yijP	97	98.9796
ibeB	96	97.9592
fimC	96	97.9592
ompA	96	97.9592
iucD	88	89.7959
iroN	80	81.6327
iss	79	80.6122
eae	78	79.5918
tsh	55	56.1224
fyuA	52	53.0612
irp2	46	46.9388
cva/cvi	35	35.7143
aatA	27	27.551
chuA	14	14.2857
iha	8	8.16327
neuC	2	2.04082
ibeA	2	2.04082
vat	2	2.04082
papC	0	0
hlyA	0	0
cnf1/2	0	0
afa/draB	0	0
stx1	0	0
stx2	0	0
STa	0	0
STb	0	0
LT	0	0
F17b	0	0
F17c	0	0
Total	98	100

## Sheet: Table S5
Table S5. Prevalence of Sensitive, Intermediate, and Resistant APEC isolates
Drugs classification	Drugs	Resistance		Intermediate		Susceptible		Total
		No. of positive	Percent (%)	No. of positive	Percent (%)	No. of positive	Percent (%)
β-lactam	Ampicillin	96	97.9592	2	2.04082	0	0	98
	Amoxicillin/clavulanic acid	95	96.9388	3	3.06122	0	0	98
	Cefotaxime	17	17.3469	1	1.02041	80	81.6327	98
Aminoglycosides	Gentamycin	20	20.4082	0	0	78	79.5918	98
	Kanamycin	60	61.2245	28	28.5714	10	10.2041	98
Tetracyclines	Tetracycline	89	90.8163	3	3.06122	6	6.12245	98
Phenicols	Chloramphenicol	21	21.4286	15	15.3061	62	63.2653	98
Quinolones	Nalidixic acid	93	94.898	0	0	5	5.10204	98
	Ciprofloxacin	78	79.5918	6	6.12245	14	14.2857	98
Sulfonamides	Trimethoprim/Sulfamethoxazole	66	67.3469	0	0	32	32.6531	98

## Sheet: Table S6
Table S6. Prevalence of multi-drug resistance (MDR) in APEC isolates
No. of antibiotic class	No. of isolates	Percent (%)
6	11	11.2245
5	44	44.898
4	22	22.449
3	14	14.2857
2	2	2.04082
1	5	5.10204
MDR≥3	91	92.8571

## Sheet: Table S7
Table S7. Details of the APEC isolates
Strain No.	Source	Year	Serotype	Phylogenetic group	Virulence genes																																β-lactam			Aminoglycosides		Tetracyclines	Sulfonamides	Quinolones		Phenicols
					fimC	mat	tsh	papC	aatA	ibeA	ibeB	yijP	vat	iss	cva/cvi	ompA	neuC	chuA	fyuA	irp2	iucD	iroN	iha	cnf1/2	stx1	F17b	hlyA	STb	LT	Sta	stx2	eae	F17c	afa/draB	crlA	Total	Ampicillin	Amoxicillin/clavulanic acid	Cefotaxime	Kanamycin	Gentamicin	Tetracycline	Trimethoprim/Sulfamethoxazole	Nalidixic acid	Ciprofloxacin	Chloramphenicol
S01	Heart	2019	Unknown	B1	1	1	1	0	1	0	1	1	0	1	1	1	0	0	0	0	1	1	0	0	0	0	0	0	0	0	0	1	0	0	1	13	R	R	S	R	S	R	R	R	R	R
S02	Liver	2019	Unknown	B1	1	1	1	0	1	0	1	1	0	1	1	1	0	0	0	0	1	1	0	0	0	0	0	0	0	0	0	1	0	0	1	13	R	R	S	R	S	R	R	R	R	R
S03	Liver	2019	Unknown	B1	1	1	1	0	1	0	1	1	0	1	0	1	0	0	0	0	1	1	0	0	0	0	0	0	0	0	0	0	0	0	1	11	R	R	S	R	S	R	R	R	R	R
S04	Liver	2019	Unknown	B1	1	1	1	0	1	0	1	1	0	1	1	1	0	0	0	0	1	1	0	0	0	0	0	0	0	0	0	1	0	0	1	13	R	R	S	R	S	R	R	R	R	R
S05	Spleen	2019	Unknown	F	1	1	1	0	1	0	1	1	0	1	0	1	0	1	1	1	1	0	0	0	0	0	0	0	0	0	0	0	0	0	1	13	R	R	I	I	S	R	R	R	I	S
S06	Liver	2019	Unknown	A	1	1	1	0	1	0	1	1	0	1	0	1	0	0	0	0	1	1	0	0	0	0	0	0	0	0	0	1	0	0	1	12	R	R	R	S	S	S	S	S	S	S
S07	Heart	2019	Unknown	A	1	1	1	0	1	0	1	1	0	0	1	1	0	0	0	0	1	1	1	0	0	0	0	0	0	0	0	1	0	0	1	13	R	R	R	R	S	R	R	R	R	S
S08	Heart	2019	Unknown	A	1	1	1	0	1	0	1	1	0	1	0	1	0	0	0	0	1	1	0	0	0	0	0	0	0	0	0	1	0	0	1	12	R	R	R	S	S	S	S	S	S	S
S09	Heart	2019	Unknown	A	1	1	1	0	1	0	1	1	0	1	0	1	0	0	0	0	1	1	0	0	0	0	0	0	0	0	0	1	0	0	1	12	R	R	R	S	S	S	S	S	S	S
S10	Liver	2019	Unknown	B1	1	1	1	0	0	0	1	1	0	1	1	1	0	0	1	1	1	1	0	0	0	0	0	0	0	0	0	1	0	0	1	14	R	R	R	I	S	R	S	R	R	I
S11	Liver	2019	Unknown	C	1	1	1	0	0	0	1	1	0	1	0	1	0	0	0	0	1	1	0	0	0	0	0	0	0	0	0	1	0	0	1	11	R	R	R	I	S	R	S	R	R	I
S12	Liver	2019	Unknown	A	1	1	1	0	1	0	1	1	0	1	0	1	0	0	0	0	1	1	0	0	0	0	0	0	0	0	0	1	0	0	1	12	R	R	R	S	S	S	S	S	S	S
S13	Heart	2019	O78	C	1	1	0	0	0	0	1	1	0	1	0	1	0	0	0	0	1	1	0	0	0	0	0	0	0	0	0	0	0	0	1	9	R	R	S	R	R	R	R	R	I	S
S14	Liver	2019	Unknown	C	1	1	1	0	0	0	1	1	0	1	0	1	0	0	0	0	1	1	0	0	0	0	0	0	0	0	0	1	0	0	1	11	R	R	S	R	S	R	R	R	R	R
S15	Liver	2019	O157	C	1	1	1	0	0	0	1	1	0	1	0	1	0	0	0	0	1	1	0	0	0	0	0	0	0	0	0	1	0	0	1	11	R	R	S	R	S	R	R	R	R	R
S16	Liver	2019	Unknown	E	1	1	1	0	0	0	1	1	0	1	1	1	0	1	0	0	1	1	0	0	0	0	0	0	0	0	0	1	0	0	1	13	R	R	S	R	S	R	R	R	R	R
S17	Liver	2019	O157	C	0	1	0	0	0	0	1	1	0	1	1	1	0	0	0	0	0	0	0	0	0	0	0	0	0	0	0	1	0	0	1	9	R	R	S	R	S	R	R	R	R	R
S18	Spleen	2019	Unknown	F	1	1	0	0	0	0	1	1	0	0	0	1	0	1	1	0	1	0	0	0	0	0	0	0	0	0	0	1	0	0	1	10	R	R	S	R	S	R	R	R	R	R
S19	Liver	2019	O157	B1	1	1	0	0	0	0	1	1	0	1	1	1	0	0	1	1	1	1	0	0	0	0	0	0	0	0	0	1	0	0	1	13	R	R	S	I	S	R	S	R	R	S
S20	Liver	2019	O8	B1	1	1	0	0	0	0	1	1	0	1	1	1	0	0	1	1	1	1	0	0	0	0	0	0	0	0	0	1	0	0	1	13	R	R	S	I	S	R	R	R	R	S
S21	spleen	2019	O157	B1	1	1	0	0	0	0	1	1	0	1	1	1	0	0	1	1	1	1	0	0	0	0	0	0	0	0	0	1	0	0	1	13	R	R	S	I	S	R	S	R	R	S
S22	Spleen	2019	O157	B1	1	1	0	0	0	0	1	1	0	1	1	1	0	0	1	1	1	1	0	0	0	0	0	0	0	0	0	1	0	0	1	13	R	R	S	I	S	R	S	R	R	S
S23	Liver	2019	O157	C	1	1	1	0	0	0	1	1	0	1	0	1	0	0	0	1	1	1	0	0	0	0	0	0	0	0	0	1	0	0	1	12	R	R	S	R	S	R	R	R	R	I
S24	Liver	2019	Unknown	B1	1	1	1	0	1	0	1	1	0	1	0	1	0	0	0	0	1	0	0	0	0	0	0	0	0	0	0	1	0	0	1	12	R	R	S	R	S	R	R	R	R	S
S25	Liver	2019	Unknown	B1	1	1	1	0	0	0	1	1	0	1	0	1	0	0	0	0	1	1	0	0	0	0	0	0	0	0	0	1	0	0	1	11	R	R	S	R	S	R	R	R	R	I
S26	Liver	2019	Unknown	C	1	1	1	0	0	0	1	1	0	1	0	1	0	0	1	1	1	1	0	0	0	0	0	0	0	0	0	0	0	0	1	12	R	R	S	S	S	R	R	R	R	I
S27	Heart	2019	Unknown	C	1	1	1	0	0	0	1	1	0	1	0	1	0	0	1	1	1	1	0	0	0	0	0	0	0	0	0	1	0	0	1	13	R	R	R	R	S	R	S	R	R	R
S28	Spleen	2019	Unknown	C	1	1	1	0	0	0	1	1	0	1	0	1	0	0	1	1	1	1	0	0	0	0	0	0	0	0	0	1	0	0	1	13	R	R	R	R	S	R	S	R	R	R
S29	Liver	2019	Unknown	C	1	1	1	0	0	0	1	1	0	1	0	1	0	0	1	1	1	1	0	0	0	0	0	0	0	0	0	0	0	0	1	12	R	R	R	R	S	R	S	R	R	I
S30	Liver	2019	Unknown	C	1	1	1	0	0	0	1	1	0	1	0	1	0	0	1	1	1	1	0	0	0	0	0	0	0	0	0	1	0	0	1	13	R	R	S	S	S	R	S	R	R	R
S31	Liver	2019	Unknown	C	1	1	1	0	0	0	1	1	0	1	0	1	0	0	1	1	1	1	0	0	0	0	0	0	0	0	0	1	0	0	1	13	R	R	S	R	S	R	R	R	R	I
S32	Heart	2019	Unknown	C	1	1	1	0	0	0	1	1	0	1	0	1	0	0	1	1	1	1	0	0	0	0	0	0	0	0	0	1	0	0	1	13	R	R	S	R	S	R	R	R	R	I
S33	Spleen	2019	Unknown	C	1	1	1	0	0	0	1	1	0	1	0	1	0	0	1	1	1	0	0	0	0	0	0	0	0	0	0	1	0	0	1	13	R	R	S	R	S	R	R	R	R	I
S34	Heart	2019	Unknown	E	1	1	1	0	0	0	1	1	0	1	1	1	0	1	0	0	1	1	0	0	0	0	0	0	0	0	0	1	0	0	1	13	R	R	S	R	S	R	R	R	R	S
S35	Liver	2019	Unknown	B1	1	1	1	0	0	0	0	1	0	1	1	1	0	0	0	0	1	1	0	0	0	0	0	0	0	0	0	1	0	0	1	12	R	R	R	R	S	R	R	R	R	R
S36	Liver	2019	Unknown	E	1	1	1	0	0	0	1	1	0	1	0	1	0	1	0	0	1	1	0	0	0	0	0	0	0	0	0	0	0	0	1	10	R	R	S	R	S	R	S	R	R	R
S37	Spleen	2020	Unknown	C	1	1	1	0	0	0	1	1	0	1	1	1	0	0	1	1	1	1	0	0	0	0	0	0	0	0	0	0	0	0	1	13	R	R	R	I	S	R	S	R	R	I
S38	Heart	2020	Unknown	B1	1	1	1	0	0	0	1	1	0	1	1	1	0	0	1	1	1	1	0	0	0	0	0	0	0	0	0	1	0	0	1	14	R	R	R	I	S	R	S	R	R	R
S39	Spleen	2020	Unknown	B1	1	1	1	0	0	0	1	1	0	1	1	1	0	0	1	1	1	1	0	0	0	0	0	0	0	0	0	1	0	0	1	14	R	R	R	I	S	R	S	R	R	R
S40	Heart	2020	Unknown	B1	1	1	1	0	0	0	1	1	0	1	1	1	0	0	1	1	1	1	0	0	0	0	0	0	0	0	0	0	0	0	1	13	R	R	R	I	S	R	S	R	R	R
S41	Heart	2020	Unknown	B1	1	1	1	0	0	0	1	1	0	1	1	1	0	0	1	1	1	1	0	0	0	0	0	0	0	0	0	1	0	0	1	14	R	R	R	I	S	R	R	R	R	S
S42	Spleen	2020	Unknown	C	1	1	0	0	1	0	1	1	0	0	0	1	0	0	0	0	0	0	0	0	0	0	0	0	0	0	0	1	0	0	1	8	R	R	S	R	S	R	R	R	S	S
S43	Liver	2020	O157	B1	1	1	0	0	0	0	1	1	0	1	1	1	0	0	1	1	1	0	0	0	0	0	0	0	0	0	0	1	0	0	1	13	R	R	S	R	R	R	R	R	R	S
S44	Liver	2020	O78	A	1	1	0	0	0	0	1	1	0	0	0	1	0	0	0	0	1	1	0	0	0	0	0	0	0	0	0	0	0	0	1	8	R	R	S	R	R	R	R	R	S	S
S45	Liver	2020	O78	C	1	1	0	0	0	0	1	1	0	1	0	1	0	0	0	0	1	1	0	0	0	0	0	0	0	0	0	1	0	0	1	10	R	R	S	R	R	R	R	R	S	S
S46	Heart	2020	O78	B1	1	1	0	0	0	0	1	1	0	1	1	1	0	0	1	1	1	1	0	0	0	0	0	0	0	0	0	1	0	0	1	13	R	R	S	R	R	R	R	R	R	S
S47	Liver	2020	O78	B1	1	1	0	0	0	0	1	1	0	0	1	1	0	0	1	1	1	1	0	0	0	0	0	0	0	0	0	0	0	0	1	11	R	R	S	R	R	R	R	R	R	S
S48	Spleen	2020	O78	C	1	1	0	0	0	0	1	1	0	1	0	1	0	0	0	0	1	1	0	0	0	0	0	0	0	0	0	1	0	0	1	10	R	R	S	R	R	R	R	R	S	S
S49	Liver	2020	O157	B1	1	1	0	0	0	0	1	1	0	1	1	1	0	0	1	1	1	1	0	0	0	0	0	0	0	0	0	1	0	0	1	13	R	R	S	R	R	R	R	R	R	S
S50	Spleen	2020	O78	B1	1	1	0	0	0	0	1	1	0	1	1	1	0	0	1	1	1	1	0	0	0	0	0	0	0	0	0	1	0	0	1	13	R	R	S	R	R	R	R	R	R	S
S51	Liver	2020	O78	C	1	1	0	0	0	0	1	1	0	1	0	1	0	0	0	0	1	1	0	0	0	0	0	0	0	0	0	1	0	0	1	10	R	R	S	R	R	R	R	R	S	S
S52	Heart	2020	O157	B1	1	1	0	0	0	0	1	1	0	1	1	1	0	0	1	1	1	1	1	0	0	0	0	0	0	0	0	1	0	0	1	14	R	R	S	I	S	R	R	R	I	I
S53	Spleen	2020	O157	B1	1	1	0	0	0	0	1	1	0	1	1	1	0	0	0	0	1	1	0	0	0	0	0	0	0	0	0	1	0	0	1	11	R	R	S	I	S	R	R	R	I	I
S54	Liver	2020	O157	B1	1	1	1	0	1	0	1	1	0	1	0	1	0	0	0	0	1	1	0	0	0	0	0	0	0	0	0	1	0	0	1	12	R	R	S	R	R	R	R	R	R	S
S55	Liver	2020	O9	B1	1	1	0	0	0	0	1	1	0	1	1	1	0	0	0	0	1	0	0	0	0	0	0	0	0	0	0	1	0	0	1	11	R	R	S	I	S	R	R	R	I	S
S56	Liver	2020	O157	C	1	1	0	0	0	0	1	1	0	1	0	1	0	0	0	0	0	1	0	0	0	0	0	0	0	0	0	0	0	0	1	8	R	R	S	R	S	R	R	R	R	S
S57	Heart	2020	O157	B2	1	1	0	0	1	0	1	1	0	0	1	1	0	1	0	0	1	1	1	0	0	0	0	0	0	0	0	0	0	0	1	11	R	R	S	R	S	R	R	R	R	S
S58	Spleen	2020	O157	B1	1	1	1	0	1	0	1	1	0	0	0	1	0	0	0	0	1	1	1	0	0	0	0	0	0	0	0	1	0	0	1	12	R	R	S	R	R	R	R	R	R	S
S59	Heart	2020	O157	B1	1	1	1	0	1	0	1	1	0	0	0	1	0	0	0	0	1	1	1	0	0	0	0	0	0	0	0	1	0	0	1	12	R	R	S	R	R	R	R	R	R	S
S60	Heart	2020	O157	A	0	1	0	0	1	0	1	1	0	0	0	1	1	0	0	0	1	1	0	0	0	0	0	0	0	0	0	0	0	0	1	9	R	R	S	R	S	R	R	R	R	S
S61	Spleen	2020	O157	B1	1	1	1	0	1	0	1	1	0	0	0	1	0	0	0	0	1	1	1	0	0	0	0	0	0	0	0	1	0	0	1	12	R	R	S	R	R	R	R	R	R	S
S62	Spleen	2020	O157	B1	1	1	0	0	0	0	1	1	0	1	1	1	0	0	1	1	1	1	0	0	0	0	0	0	0	0	0	0	0	0	1	12	R	R	S	R	R	R	R	R	R	S
S63	Liver	2020	Unknown	C	1	1	0	0	0	0	1	1	0	0	0	1	0	0	1	0	0	0	0	0	0	0	0	0	0	0	0	1	0	0	1	8	R	R	S	R	S	R	R	R	R	S
S64	yolk sac	2020	Unknown	A	1	1	0	0	0	0	1	1	0	0	0	1	0	0	1	0	1	0	0	0	0	0	0	0	0	0	0	0	0	0	1	8	R	R	S	R	S	R	S	R	R	S
S65	heart	2020	Unknown	A	1	1	0	0	0	0	1	1	0	0	0	1	0	0	1	0	0	0	0	0	0	0	0	0	0	0	0	1	0	0	1	8	R	R	S	R	S	R	S	R	R	I
S66	Liver	2020	Unknown	B1	1	1	0	0	0	0	1	1	0	1	0	1	0	0	1	1	0	1	0	0	0	0	0	0	0	0	0	1	0	0	1	11	R	R	S	R	S	R	S	R	R	S
S67	Heart	2020	Unknown	B1	1	1	0	0	0	0	1	1	0	1	0	1	0	0	1	1	0	1	0	0	0	0	0	0	0	0	0	1	0	0	1	11	R	R	S	R	S	R	S	R	R	S
S68	yolk sac	2020	Unknown	B1	1	1	0	0	0	0	1	1	0	1	0	1	0	0	1	1	0	1	0	0	0	0	0	0	0	0	0	1	0	0	1	11	R	R	S	R	S	R	S	R	R	S
S69	Liver	2020	Unknown	F	1	1	1	0	1	0	1	1	1	1	0	1	0	1	1	1	1	1	1	0	0	0	0	0	0	0	0	1	0	0	1	17	R	R	S	I	S	R	S	R	R	S
S70	Heart	2020	Unknown	E	1	1	0	0	1	0	1	1	0	0	0	0	0	1	0	0	1	0	0	0	0	0	0	0	0	0	0	1	0	0	1	9	R	R	S	I	S	R	R	R	R	I
S71	yolk sac	2020	Unknown	E	1	1	0	0	1	0	1	1	0	0	0	1	0	1	0	0	1	1	0	0	0	0	0	0	0	0	0	1	0	0	1	10	R	R	S	I	S	R	R	R	R	I
S72	Liver	2020	O78	C	1	1	0	0	0	0	1	1	0	1	0	1	0	0	0	0	1	0	0	0	0	0	0	0	0	0	0	1	0	0	1	10	R	R	S	R	R	R	R	R	I	S
S73	Liver	2020	Unknown	A	1	1	1	0	0	0	1	1	0	1	0	1	0	0	1	1	1	1	0	0	0	0	0	0	0	0	0	1	0	0	1	13	R	R	S	R	R	R	R	R	R	R
S74	Liver	2020	Unknown	A	1	1	1	0	0	0	1	1	0	1	0	1	0	0	1	1	1	1	0	0	0	0	0	0	0	0	0	1	0	0	1	13	R	R	S	R	R	I	R	R	R	R
S75	Liver	2020	Unknown	C	1	1	1	0	0	0	1	1	0	1	0	1	0	0	1	1	1	1	0	0	0	0	0	0	0	0	0	0	0	0	1	12	R	R	S	R	R	I	R	R	R	R
S76	Liver	2020	O157	B2	1	1	1	0	1	1	1	1	0	1	0	1	1	1	1	0	1	1	0	0	0	0	0	0	0	0	0	1	0	0	1	16	R	R	R	I	S	S	S	R	S	S
S77	Liver	2020	O78	B1	1	1	0	0	0	0	1	1	0	1	1	1	0	0	1	1	1	1	0	0	0	0	0	0	0	0	0	1	0	0	1	13	R	R	S	R	S	R	R	R	R	S
S78	Liver	2020	Unknown	B1	1	1	0	0	1	0	1	1	0	1	1	1	0	0	0	0	1	1	0	0	0	0	0	0	0	0	0	1	0	0	1	12	R	I	S	S	S	R	S	R	R	S
S79	yolk sac	2020	Unknown	B1	1	1	0	0	1	0	1	1	0	0	0	1	0	0	1	1	0	0	0	0	0	0	0	0	0	0	0	1	0	0	1	10	I	I	S	S	S	R	R	R	S	S
S80	yolk sac	2020	Unknown	B1	1	1	0	0	0	0	1	1	0	0	0	1	0	0	1	1	0	0	0	0	0	0	0	0	0	0	0	1	0	0	1	9	I	I	S	I	S	R	R	R	S	S
S81	Liver	2020	Unknown	B1	1	1	0	0	0	0	1	1	0	1	1	1	0	0	1	1	1	1	0	0	0	0	0	0	0	0	0	1	0	0	1	13	R	R	S	I	S	R	R	R	R	R
S82	Liver	2020	Unknown	F	1	1	1	0	1	0	1	1	1	1	0	0	0	1	1	1	1	1	1	0	0	0	0	0	0	0	0	1	0	0	1	16	R	R	S	I	S	R	R	R	R	S
S83	Liver	2020	O78	C	1	1	0	0	0	0	1	1	0	1	0	1	0	0	0	0	1	0	0	0	0	0	0	0	0	0	0	1	0	0	1	10	R	R	S	R	R	R	R	R	S	S
S84	Liver	2020	Unknown	E	1	1	0	0	1	0	1	1	0	0	0	1	0	1	0	0	1	0	0	0	0	0	0	0	0	0	0	1	0	0	1	10	R	R	S	I	S	R	R	R	R	S
S85	Liver	2020	Unknown	B1	1	1	1	0	0	0	1	1	0	1	0	1	0	0	0	0	1	1	0	0	0	0	0	0	0	0	0	1	0	0	1	11	R	R	S	I	S	R	S	R	R	S
S86	Heart	2020	O8	E	1	1	1	0	0	0	1	1	0	1	0	1	0	1	0	0	1	1	0	0	0	0	0	0	0	0	0	1	0	0	1	12	R	R	S	I	S	I	S	R	R	S
S87	Liver	2020	Unknown	F	1	1	1	0	0	0	1	1	0	1	1	1	0	1	1	1	1	1	0	0	0	0	0	0	0	0	0	1	0	0	1	15	R	R	S	S	S	R	R	R	R	S
S88	Liver	2020	Unknown	B1	1	1	1	0	1	0	1	1	0	0	0	1	0	0	1	0	1	1	0	0	0	0	0	0	0	0	0	0	0	0	1	11	R	R	S	S	S	R	S	R	R	S
S89	Liver	2020	Unknown	A	1	1	1	0	0	0	1	1	0	1	0	1	0	0	1	1	1	1	0	0	0	0	0	0	0	0	0	1	0	0	1	13	R	R	S	R	S	R	R	R	R	S
S90	Heart	2020	Unknown	C	1	1	1	0	0	0	1	1	0	1	0	1	0	0	1	1	1	1	0	0	0	0	0	0	0	0	0	0	0	0	1	12	R	R	S	R	S	R	R	R	R	S
S91	Liver	2020	Unknown	B1	1	1	0	0	0	0	1	1	0	1	1	1	0	0	0	0	1	1	0	0	0	0	0	0	0	0	0	1	0	0	1	11	R	R	S	I	S	R	S	R	R	S
S92	Liver	2020	Unknown	B1	1	1	0	0	0	0	1	1	0	1	1	1	0	0	0	0	1	1	0	0	0	0	0	0	0	0	0	0	0	0	1	10	R	R	S	I	S	R	S	R	R	S
S93	Liver	2020	Unknown	C	1	1	1	0	0	0	1	1	0	1	0	1	0	0	1	1	1	1	0	0	0	0	0	0	0	0	0	0	0	0	1	12	R	R	S	R	S	R	R	R	R	S
S94	Liver	2020	Unknown	C	1	1	1	0	0	0	1	1	0	1	0	1	0	0	1	1	1	1	0	0	0	0	0	0	0	0	0	1	0	0	1	13	R	R	S	R	S	R	R	R	R	S
S95	Heart	2020	O157	B1	1	1	1	0	0	0	1	1	0	1	0	1	0	0	0	0	1	1	0	0	0	0	0	0	0	0	0	1	0	0	1	11	R	R	S	R	S	R	R	R	R	S
S96	Liver	2020	Unknown	C	1	1	1	0	0	0	1	1	0	1	0	1	0	0	1	1	1	1	0	0	0	0	0	0	0	0	0	1	0	0	1	13	R	R	S	R	S	R	R	R	R	S
S97	yolk sac	2020	Unknown	B1	1	1	0	0	0	1	0	0	0	1	1	1	0	0	1	0	1	0	0	0	0	0	0	0	0	0	0	1	0	0	1	10	R	R	S	I	S	S	S	S	S	S
S98	Liver	2020	Unknown	C	1	1	1	0	0	0	1	1	0	1	0	1	0	0	1	1	1	1	0	0	0	0	0	0	0	0	0	1	0	0	1	13	R	R	S	R	S	R	R	R	R	S
